# Supplementary material for: Improving the Recyclability of an Epoxy Resin through the Addition of New Biobased Vitrimer
Source: Polymers (Basel). 2023 Sep 12;15(18):3737. doi: 10.3390/polym15183737 (PMC10537514; doi:10.3390/polym15183737)
Supplement: Supplementary file 1 [file polymers-15-03737-s001.zip]

Archive with 1 entries (1 files):
- polymers-2551871-SM.pdf
